# Supplementary material for: Evolutionary rescue by compensatory mutations is constrained by genomic and environmental backgrounds
Source: Mol Syst Biol. 2015 Oct 12;11(10):832. doi: 10.15252/msb.20156444 (PMC4631203; doi:10.15252/msb.20156444)
Supplement: Supplementary file 2 — Table EV1 [file msb0011-0832-sd2.xlsx]

## Sheet: Data
Strain information									Mutation information
Accession	Name	Mutant#	Genetic background	Carbon source	Fluctuation assay experiment number	Ploidy	DNA content	Mean nuclear genome coverage	Locus	Compensatory mutation type	Mutation type	Change	CDS position	Amino acid change	CDS codon number	Variant average quality	Variant coverage	Variant frequency	Variant P Value	Confirmation method	Confirmation primers
SAMN03571074	MF004	4	RM	glucose	6	2N+	3.31174	50.93	-	ChrVI trisomia	Aneuploidy		-							flux cytometry
SAMN03571075	MF065	65	RM	glucose	6	2N+	3.31918	45.45	-	ChrVI trisomia	Aneuploidy		-							flux cytometry
SAMN03571076	MF078	78	RM	glucose	7	1N	2.9843	51.73	YFL039C	ACT1	Substitution	GG -> AA	994	P -> F	332	36	50	1	1e-180	capillary sequencing	TGAAGATGTGGCTGCAAGAGA; TGGTACCACCGGACATAACG
SAMN03571077	MF117	117	BY	glucose	7	1N	3.04719	59.23	YKL190W	CNB1	Insertion	Ty1 insertion	424							de novo assembly, PCR amplicon size, capillary sequencing	ACACGCTGTCGCTACGTAAT; TGAATGAAGTGTCCCCTAGTCT
SAMN03571078	MF121	121	BY	glucose	5	1N	3.0019	62.96	YCR088W	ABP1	Substitution	T -> C	296	F -> S	99	35	55	1	3.2e-193	capillary sequencing	ACTGAAAGGGAAGGCTCGTG; GGTTGATTATTTCACCCAATGCG
SAMN03571079	MF134	134	BY	glucose	5	1N	3.00867	65.62	tW(CCA)P	tRNA-Trp	Substitution	A -> G	35			37	45	1	3.2e-167
SAMN03571080	MF153	153	BY	glucose	8	1N	3.04126	47.79	tW(CCA)G2	tRNA-Trp	Substitution	A -> G	35			38	6	1	1.6e-23
SAMN03571081	MF158	158	BY	glucose	5	1N	3.0455	62.91	YKL190W	CNB1	Deletion	-45 bp	277-322	-EKLRFAFKIYDIDKD	93-107					PCR amplicon size, capillary sequencing	ACACGCTGTCGCTACGTAAT; TGAATGAAGTGTCCCCTAGTCT
SAMN03571082	MF578	578	BY	glucose	1	1N	3.03241	15.96	YCR088W	ABP1	Substitution	G -> T	1742	G -> V	581	36	7	1	3.2e-25	capillary sequencing	ACTGAAAGGGAAGGCTCGTG; GGTTGATTATTTCACCCAATGCG
SAMN03571083	MF579	579	BY	glucose	1	2N	3.29527	15.92	YPR171W	BSP1	Truncation	C -> A	551		184	36	14	1	4e-51	capillary sequencing	TGAGCGTGACCCTGAATTGG; TTCTTCTGGGACCACGAGTC
SAMN03571084	MF582	582	BY	glucose	3	1N	3.01758	14.62	YKL190W	CNB1	Insertion	Ty1 insertion	189							de novo assembly
SAMN03571085	MF583	583	BY	glucose	4	2N	3.33102	9.256	YFL039C	ACT1	Substitution	C -> G	50	C -> S	17	40	7	1	5e-28	capillary sequencing	TGAAGATGTGGCTGCAAGAGA; TGGTACCACCGGACATAACG
SAMN03571086	MF592	592	BY	glucose	2	1N	3.03977	9.333	YCR088W	ABP1	Insertion	Ty1 insertion	1315							de novo assembly, no PCR amplicon	ACTGAAAGGGAAGGCTCGTG; GGTTGATTATTTCACCCAATGCG
SAMN03571087	MF596	596	BY	glucose	4	1N	2.97741	8.815	YKL007W	CAP1	Substitution	C -> T	728	P -> L	243	37	8	1	1.6e-29	capillary sequencing	ATAGCCGGGTTATGATCCCC; TGGAGAATGGTGGGTTTGGC
SAMN03571088	MF602	602	BY	glucose	1	1N	3.00555	16.98	tW(CCA)G1	tRNA-Trp	Substitution	A -> G	35			35	21	1	4e-72
SAMN03571089	MF603	603	BY	glucose	1	1N	3.02986	51.82	YCR088W	ABP1	Truncation	G -> T	1687		563	37	30	1	1e-111	capillary sequencing	ACTGAAAGGGAAGGCTCGTG; GGTTGATTATTTCACCCAATGCG
SAMN03571090	MF605	605	BY	glucose	3	1N	2.99567	19.21	YKL190W	CNB1	Insertion	Ty1 insertion	194							de novo assembly, no PCR amplicon	ACACGCTGTCGCTACGTAAT; TGAATGAAGTGTCCCCTAGTCT
SAMN03571091	MF606	606	BY	glucose	3	1N	3.0353	16.04	tW(CCA)P	tRNA-Trp	Substitution	A -> G	35			36	17	1	6.3e-62
SAMN03571092	MF608	608	BY	glucose	4	1N	3.033	22.06	YIL034C	CAP2	Substitution	C -> G	758	T -> R	253	37	20	1	1e-72	capillary sequencing	CTACAGGACTGCGAGGTTCG; ACGTTTACTGGGTCCTGCAG
SAMN03571093	MF614	614	BY	glucose	1	1N	3.02564	14.77	tW(CCA)P	tRNA-Trp	Substitution	A -> G	35			38	18	0.944	1.2e-62
SAMN03571094	MF616	616	BY	glucose	2	1N	3.04967	23.89	tW(CCA)P	tRNA-Trp	Substitution	A -> G	35			38	27	0.963	2.2e-98
SAMN03571095	MF617	617	BY	glucose	3	1N	3.00771	15.75	YKL190W	CNB1	Insertion	Ty1 insertion	189							PCR amplicon size, capillary sequencing	ACACGCTGTCGCTACGTAAT; TGAATGAAGTGTCCCCTAGTCT
SAMN03571096	MF620	620	BY	glucose	4	1N	3.04646	15.8	YCR088W	ABP1	Truncation	C -> A	1442		481	38	10	1	1e-37	capillary sequencing	ACTGAAAGGGAAGGCTCGTG; GGTTGATTATTTCACCCAATGCG
SAMN03571097	MF625	625	BY	glucose	1	1N	3.03461	22.21	tW(CCA)P	tRNA-Trp	Substitution	A -> G	35			38	24	0.958	4e-88
SAMN03571098	MF632	632	BY	glucose	4	1N	3.02146	27.59	YKL190W	CNB1	Insertion	Ty1 insertion	189							PCR amplicon size, capillary sequencing	ACACGCTGTCGCTACGTAAT; TGAATGAAGTGTCCCCTAGTCT
SAMN03571099	MF656	656	BY	glucose	4	1N	3.0332	24.84	YOL016C	CMK2	Truncation	C -> A	943		315	36	27	0.963	1e-91	capillary sequencing	ATGTGGCACCAGAAGTCCTC; GCCATGAAGTGTAGCTGCTG
SAMN03571100	MF662	662	BY	glucose	1	1N	3.0353	25.47	tW(CCA)P	tRNA-Trp	Substitution	A -> G	35			39	21	1	1.6e-80
SAMN03571101	MF664	664	BY	glucose	3	1N	3.05326	24.13	tW(CCA)M	tRNA-Trp	Substitution	A -> G	35			38	28	1	2.5e-104
SAMN03571103	MF667	667	BY	glucose	4	1N	3.01331	22.44	YIL034C	CAP2	Substitution	C -> G	725	R -> T	242	36	18	1	1.6e-65	capillary sequencing	CTACAGGACTGCGAGGTTCG; ACGTTTACTGGGTCCTGCAG
SAMN03571104	MF668	668	BY	glucose	4	1N	3.02131	15.29	YCR088W	ABP1	Truncation	G -> T	1207		403	34	15	1	3.2e-50	capillary sequencing	ACTGAAAGGGAAGGCTCGTG; GGTTGATTATTTCACCCAATGCG
SAMN03571105	MF729	729	RM	glucose	1	2N+	3.3502	5.808	-	ChrVI trisomia	Aneuploidy		-							flux cytometry
SAMN03571106	MF753	753	RM	glucose	1	1N	3.00138	9.717	YFL039C	ACT1	Substitution	G -> A	1099	P -> S	367	37	16	1	2.5e-58	capillary sequencing	TGAAGATGTGGCTGCAAGAGA; TGGTACCACCGGACATAACG
SAMN03571107	MF771	771	RM	glucose	3	2N+	3.33806	8.042	-	ChrVI trisomia	Aneuploidy		-							flux cytometry
SAMN03571108	MF772	772	RM	glucose	3	2N	3.28674	6.66	tW(CCA)M	tRNA-Trp	Substitution	A -> G	35			40	5	1	3.2e-20
SAMN03571109	MF782	782	RM	glucose	2	2N+	3.37613	8.892	-	ChrVI trisomia	Aneuploidy		-							flux cytometry
SAMN03571110	MF783	783	RM	glucose	3	1N	3.02385	8.027	YIL034C	CAP2	Substitution	C -> G	676	H -> D	226	39	6	1	1.6e-23	capillary sequencing	CTACAGGACTGCGAGGTTCG; ACGTTTACTGGGTCCTGCAG
SAMN03571111	MF785	785	RM	glucose	4	1N	3.0063	13.13	YIL034C	CAP2	Substitution	T -> C	689	L -> S	230	38	8	1	4e-31	capillary sequencing	CTACAGGACTGCGAGGTTCG; ACGTTTACTGGGTCCTGCAG
SAMN03571112	MF786	786	RM	glucose	4	1N	3.02014	9.242	tW(CCA)G1	tRNA-Trp	Substitution	A -> G	35			39	18	0.833	3.4e-59
SAMN03571113	MF788	788	BY	galactose	1	1N	3.0502	9.654	YKL007W	CAP1	Deletion	-57 bp	41-97	-INDSPPGELREVYDDLIKI	14-32					capillary sequencing	ATAGCCGGGTTATGATCCCC; TGGAGAATGGTGGGTTTGGC
SAMN03571114	MF792	792	BY	galactose	3	1N	3.05273	8.036	YIL034C	CAP2	Insertion	Ty1 insertion	770							de novo assembly, no PCR amplicon	CTACAGGACTGCGAGGTTCG; ACGTTTACTGGGTCCTGCAG
SAMN03571115	MF793	793	RM	glucose	2	1N	2.98897	6.938	tW(CCA)M	tRNA-Trp	Substitution	A -> G	35			40	10	1	1e-39
SAMN03571116	MF795	795	RM	glucose	3	1N	3.02026	7.285	YFL039C	ACT1	Substitution	C -> A	286	V -> F	96	29	5	1	1e-14	capillary sequencing	TGAAGATGTGGCTGCAAGAGA; TGGTACCACCGGACATAACG
SAMN03571117	MF796	796	RM	glucose	3	2N	3.29631	10.22	tW(CCA)M	tRNA-Trp	Substitution	A -> G	35			39	6	1	4e-24
SAMN03571118	MF797	797	RM	glucose	4	2N	3.29499	4.637	tW(CCA)M	tRNA-Trp	Substitution	A -> G	35			38	4	1	1.6e-15
SAMN03571120	MF801	801	BY	galactose	2	1N	3.06159	8.985	tW(CCA)M	tRNA-Trp	Substitution	A -> G	35			32	7	1	4e-23
SAMN03571121	MF804	804	BY	galactose	3	1N	3.07078	10.98	tW(CCA)K	tRNA-Trp	Substitution	A -> G	35			36	3	1	1.6e-11
SAMN03571122	MF811	811	BY	galactose	1	1N	3.07169	11.94	tW(CCA)G2	tRNA-Trp	Substitution	A -> G	35			38	10	1	1e-37
SAMN03571123	MF812	812	BY	galactose	1	1N	3.05961	10.8	YIL034C	CAP2	Insertion	Ty1 insertion	770							de novo assembly, no PCR amplicon	CTACAGGACTGCGAGGTTCG; ACGTTTACTGGGTCCTGCAG
SAMN03571124	MF813	813	BY	galactose	2	1N	3.0723	13.93	tW(CCA)G2	tRNA-Trp	Substitution	A -> G	35			39	9	1	7.9e-36
SAMN03571125	MF814	814	BY	galactose	3	1N	3.0756	26.78	tW(CCA)P	tRNA-Trp	Substitution	A -> G	35			38	28	0.893	4.9e-93
SAMN03571126	MF817	817	RM	glucose	2	1N	3.00291	5.929	YIL034C	CAP2	Frame shift	-TT	859		287	19	7	1	2.5e-13	capillary sequencing	CTACAGGACTGCGAGGTTCG; ACGTTTACTGGGTCCTGCAG
SAMN03571127	MF820	820	RM	glucose	3	1N	3.01851	7.408	YKL007W	CAP1	Substitution	A -> G	563	E -> G	188	40	5	1	1e-20	capillary sequencing	ATAGCCGGGTTATGATCCCC; TGGAGAATGGTGGGTTTGGC
SAMN03571128	MF822	822	RM	glucose	4	1N	3.00478	7.571	YIL034C	CAP2	Substitution	T -> C	715	S -> P	239	36	8	0.875	6.3e-26	capillary sequencing	CTACAGGACTGCGAGGTTCG; ACGTTTACTGGGTCCTGCAG
SAMN03571129	MF823	823	BY	galactose	1	1N	3.06117	11.51	tW(CCA)P	tRNA-Trp	Substitution	A -> G	35			39	14	1	2.5e-55
SAMN03571130	MF824	824	BY	galactose	1	1N	3.05234	13.26	YFR014C	CMK1	Insertion	Ty1 insertion	930							de novo assembly
SAMN03571131	MF826	826	BY	galactose	3	1N	3.08445	20.55	tW(CCA)M	tRNA-Trp	Substitution	A -> G	35			38	14	1	6.3e-54
SAMN03571132	MF828	828	BY	galactose	3	1N	3.06735	27.37	tW(CCA)M	tRNA-Trp	Substitution	A -> G	35			39	36	1	1.6e-137
SAMN03571133	MF829	829	RM	glucose	2	1N	3.00444	11.11	YIL034C	CAP2	Substitution	G -> C	106	A -> P	36	38	3	1	7.9e-12	capillary sequencing	CTACAGGACTGCGAGGTTCG; ACGTTTACTGGGTCCTGCAG
SAMN03571134	MF830	830	RM	glucose	2	2N	3.30708	7.809	tW(CCA)M	tRNA-Trp	Substitution	A -> G	35			41	2	1	6.3e-09
SAMN03571135	MF831	831	RM	glucose	3	1N	3.0083	15.32	YIL034C	CAP2	Substitution	C -> G	758	T -> R	253	39	20	1	1e-76	capillary sequencing	CTACAGGACTGCGAGGTTCG; ACGTTTACTGGGTCCTGCAG
SAMN03571136	MF832	832	RM	glucose	3	1N	3.02202	16.1	tW(CCA)G2	tRNA-Trp	Substitution	A -> G	35			40	8	1	1e-32
SAMN03571137	MF834	834	RM	glucose	4	1N	3.01483	28.3	tW(CCA)P	tRNA-Trp	Substitution	A -> G	35			39	21	1	1.3e-82
SAMN03571138	MF836	836	BY	galactose	1	1N	3.07452	27.31	YKL190W	CNB1	Insertion	Ty1 insertion	189							PCR amplicon size, capillary sequencing	ACACGCTGTCGCTACGTAAT; TGAATGAAGTGTCCCCTAGTCT
SAMN03571139	MF837	837	BY	galactose	2	1N	3.06074	25.11	tW(CCA)P	tRNA-Trp	Substitution	A -> G	35			39	29	1	7.9e-114
SAMN03571140	MF838	838	BY	galactose	3	1N	3.07224	6.467	tW(CCA)J	tRNA-Trp	Substitution	A -> G	35			39	5	1	1e-19
SAMN03571141	MF843	843	RM	glucose	3	2N	3.28479	45.73	YGR080W	TWF1	Truncation	AG -> TT	323		108	38	30	1	1e-114	capillary sequencing	TGCCAGACGTTATCAGCTGG; TTCCTCAATGGGCCCTTTGG
SAMN03571142	MF845	845	RM	glucose	4	2N	3.30211	46	tW(CCA)G1	tRNA-Trp	Substitution	A -> G	35			39	43	1	4e-164
SAMN03571143	MF846	846	RM	glucose	4	1N	2.99706	51.07	YKL007W	CAP1	Substitution	G -> C	397	A -> P	133	38	36	1	6.3e-134	capillary sequencing	ATAGCCGGGTTATGATCCCC; TGGAGAATGGTGGGTTTGGC
SAMN03571144	MF847	847	BY	galactose	1	1N	3.08141	1.617	tW(CCA)G1	tRNA-Trp	Substitution	A -> G	35			38	6	1	6.3e-23
SAMN03571145	MF848	848	BY	galactose	1	1N	3.03062	3.335	YIL034C	CAP2	Insertion	Ty1 insertion	765							PCR amplicon size, capillary sequencing	CTACAGGACTGCGAGGTTCG; ACGTTTACTGGGTCCTGCAG
SAMN03571146	MF849	849	BY	galactose	2	1N	3.09099	3.004	tW(CCA)K	tRNA-Trp	Substitution	A -> G	35			38	7	1	2.5e-27
SAMN03571147	MF857	857	RM	glucose	4	2N	3.30514	22.28	tW(CCA)K	tRNA-Trp	Substitution	A -> G	35			38	31	1	1.6e-118
SAMN03571151	MF870	870	RM	galactose	2	1N	3.0227	4.13	tW(CCA)M	tRNA-Trp	Substitution	A -> G	35			35	3	1	3.2e-11
SAMN03571152	MF872	872	RM	galactose	3	1N	3.02068	2.868	tW(CCA)G1	tRNA-Trp	Substitution	A -> G	35			38	2	1	2.5e-08
SAMN03571153	MF873	873	RM	galactose	3	1N	3.01965	2.972	YBR234C	ARC40	Substitution	C -> A	1056	N -> K	352	33	5	1	1e-16	capillary sequencing	AGGGAGTGGTATCAGGGTTC; ATTCGCAACACAGGCAACAG
SAMN03571154	MF874	874	RM	galactose	3	1N	2.98975	4.159	YNR035C	ARC35	Substitution	T -> G	835	F -> V	279	38	8	1	4e-31	capillary sequencing	GCCCGGCTATGACTACACTC; CGGTGAAGGTTCTTCTTGCC
SAMN03571155	MF875	875	RM	galactose	4	1N	3.01649	10.19	YCR088W	ABP1	Substitution	G -> T	1715	G -> V	572	37	6	1	6.3e-23	capillary sequencing	ACTGAAAGGGAAGGCTCGTG; GGTTGATTATTTCACCCAATGCG
SAMN03571156	MF876	876	RM	galactose	4	1N	3.01295	5.869	YGR080W	TWF1	Truncation	C -> A	847		283	40	5	1	1e-20	capillary sequencing	TGCCAGACGTTATCAGCTGG; TTCCTCAATGGGCCCTTTGG
SAMN03571158	MF882	882	RM	galactose	2	2N+	3.33988	6.475	-	ChrVI trisomia	Aneuploidy		-							flux cytometry
SAMN03571159	MF883	883	RM	galactose	2	1N	3.01242	6.721	YPR171W	BSP1	Truncation	-T	1535		512	18	11	1	1.6e-20	capillary sequencing	TGAGCGTGACCCTGAATTGG; TTCTTCTGGGACCACGAGTC
SAMN03571160	MF884	884	RM	galactose	3	1N	2.99885	4.734	YCR088W	ABP1	Truncation	C -> A	1736		579	38	6	1	6.3e-23	capillary sequencing	ACTGAAAGGGAAGGCTCGTG; GGTTGATTATTTCACCCAATGCG
SAMN03571161	MF886	886	RM	galactose	4	1N	3.00649	8.719	YFL039C	ACT1	Substitution	G -> A	791	P -> L	264	39	5	1	1e-19	capillary sequencing	TGAAGATGTGGCTGCAAGAGA; TGGTACCACCGGACATAACG
SAMN03571162	MF888	888	RM	galactose	4	1N	3.00938	13.58	YGR080W	TWF1	Truncation	G -> A	10		4	37	14	1	1.6e-52	capillary sequencing	TGCCAGACGTTATCAGCTGG; TTCCTCAATGGGCCCTTTGG
SAMN03571163	MF893	893	RM	galactose	2	1N	3.01671	7.203	YFL039C	ACT1	Substitution	A -> C	365	I -> S	122	32	8	1	2.5e-26	capillary sequencing	TGAAGATGTGGCTGCAAGAGA; TGGTACCACCGGACATAACG
SAMN03571164	MF894	894	RM	galactose	2	1N	2.99915	6.175	YNR035C	ARC35	Substitution	G -> T	866	C -> F	289	39	6	1	1.6e-23	capillary sequencing	GCCCGGCTATGACTACACTC; CGGTGAAGGTTCTTCTTGCC
SAMN03571165	MF895	895	RM	galactose	2	1N	3.01491	6.144	YFL039C	ACT1	Substitution	C -> A	1067	W -> L	356	38	6	1	1.6e-23	capillary sequencing	CTACAGGACTGCGAGGTTCG; ACGTTTACTGGGTCCTGCAG
									YIL034C	CAP2	Substitution	G -> C	19	D -> H	7	37	6	1	6.3e-23	capillary sequencing	TGAAGATGTGGCTGCAAGAGA; TGGTACCACCGGACATAACG
SAMN03571166	MF896	896	RM	galactose	3	1N	3.01915	11.74	YFL039C	ACT1	Substitution	G -> A	791	P -> L	264	39	9	1
SAMN03571167	MF897	897	RM	galactose	3	1N	3.00048	12.9	YPR171W	BSP1	Truncation	C -> A	189		63	39	14	1	2.5e-55	capillary sequencing	TGAGCGTGACCCTGAATTGG; TTCTTCTGGGACCACGAGTC
SAMN03571168	MF898	898	RM	galactose	4	1N	3.02057	12.13	tW(CCA)P	tRNA-Trp	Substitution	A -> G	35			38	9	1	5e-34
SAMN03571169	MF900	900	RM	galactose	4	1N	3.0109	16.56	YJR065C	ARP3	Substitution	G -> A	494	A -> V	165	31	8	1	1.6e-25	capillary sequencing	GCAACAGGTGGTTTGCTGTC; ACGGACGTCAATAGGGCAAG
SAMN03571170	MF902	902	BY	galactose	4	1N	3.07444	2.859	tW(CCA)P	tRNA-Trp	Substitution	A -> G	35			38	4	0.75	4e-12
SAMN03571171	MF903	903	RM	galactose	1	1N	3.01294	31.05	YFL039C	ACT1	Substitution	G -> A	791	P -> L	264	37	35	1	3.2e-130	capillary sequencing	TGAAGATGTGGCTGCAAGAGA; TGGTACCACCGGACATAACG
SAMN03571172	MF904	904	RM	galactose	2	1N	3.00204	37.47	YIL034C	CAP2	Substitution	G -> T	200	R -> L	67	37	35	1	3.2e-130	capillary sequencing	CTACAGGACTGCGAGGTTCG; ACGTTTACTGGGTCCTGCAG
SAMN03571173	MF905	905	RM	galactose	2	1N	3.00571	61.97	YDL029W	ARP2	Substitution	G -> C	566	T -> S	189	37	55	1	3.2e-204	capillary sequencing	CTACCATCCACCTCCAACGG; TAGTCATTGCAGATGGCCCG
SAMN03571174	MF906	906	RM	galactose	2	1N	3.0107	68.47	YCR088W	ABP1	Substitution	C -> A	206	A -> E	69	36	51	1	2.5e-184	capillary sequencing	ACTGAAAGGGAAGGCTCGTG; GGTTGATTATTTCACCCAATGCG
SAMN03571175	MF907	907	RM	galactose	2	1N	3.03147	73.77	tW(CCA)G1	tRNA-Trp	Substitution	A -> G	35			38	79	1	5e-293

## Sheet: Read me
This data table contains the summary of the information gathered for the 96 strains isolated during the experimental rescue experiments.
Colomn name	Description
Accession	Accession number associated within the bioproject PRJNA282519 at http://www.ncbi.nlm.nih.gov/bioproject/
Name	Strain name
Mutant#	Common strain name used in figure labels
Genetic background	Refers to the genetic background of the progenitor strain
Carbon source	Carbon source added to the synthetic media in which the fluctuation assay was performed
Fluctuation assay experiment number	Fluctuation assays were seeded with a confirmed thermosensitive colony. Replicate assays were seeded from distinct colonies, and the same colonies were used for glucose and galactose assays.
Ploidy	As determined by clustering of flow cytometry results, Shown in Fig2B
DNA content	modal logarithmic green fluorescence value obtained by flow cytometry. Shown in Fig 2B
Mean nuclear genome coverage	Mean of mapping reads per nucleotide on nuclear chromosomes
Locus	Locus containing the identified rescue mutation
Compensatory mutation type	rescue gene or aneuploidy, shown in Fig 1C
Mutation type	Type of DNA modification, shown in Fig 1D
Change	Observed DNA modification
CDS position	Affected nucleotide position within the CDS
Amino acid change	Resulting changes in the protein sequence
CDS codon number	Position of the changed codon within the coding sequence, also corresponds to the amino acid position in the protein
Variant average quality	Quality of the sequencing reads covering the variant position
Variant coverage	Number of reads mapping to the variant position
Variant frequency	Proportion of the mapping reads having the variant
Variant P Value	Composite P value computed by the analysis software.
Confirmation method	Follow-up confirmation of the sequence variant by various methods
Confirmation primers	Primer used for PCR and capillary sequencing
