# Supplementary material for: Evolutionary rescue by compensatory mutations is constrained by genomic and environmental backgrounds
Source: Mol Syst Biol. 2015 Oct 12;11(10):832. doi: 10.15252/msb.20156444 (PMC4631203; doi:10.15252/msb.20156444)
Supplement: Supplementary file 3 — Table EV2 [file msb0011-0832-sd3.xlsx]

## Sheet: Data
Locus	Difference	Average Quality	Coverage	Variant Frequency	Variant P-Value	CDS Position	Codon Difference (BY -> RM)	Amino Acid difference in progenitor strains
YLR277C	T -> C	38	141	1	0	315	CGA -> CGG
YLL067C	A -> G	35	9	1	2.5e-31	557	CAG -> CGG	Q -> R
YML133C	T -> C	33	9	1	1.6e-29	1064	CAG -> CGG	Q -> R
YLL066C	T -> C	33	9	1	1.6e-29	557	CAG -> CGG	Q -> R
YLL067C	A -> G	37	283	1	0	1282	TGG -> CGG	W -> R
YFL066C	A -> G	37	283	1	0	658	TGG -> CGG	W -> R
YFL010C	C -> G	37	172	1	0	250	GGG -> CGG	G -> R
YLR396C	T -> C	37	92	1	0	801	CGA -> CGG
YBL004W	C -> G	36	116	1	0	7221	CGC -> CGG
YHL012W	A -> G	36	107	0.991	0	1095	CGA -> CGG
YKL014C	T -> C	36	129	1	0	2735	CAG -> CGG	Q -> R
YAR027W	T -> C	36	85	1	3.2e-298	112	TGG -> CGG	W -> R
YDL190C	A -> G	36	130	1	0	1990	TGG -> CGG	W -> R
YDR268W	T -> G	37	103	1	0	77	CTG -> CGG	L -> R
YKR050W	A -> C	37	197	1	0	463	AGG -> CGG
YKR050W	A -> G	35	134	1	0	947	CAG -> CGG	Q -> R
YKL194C	A -> C	36	154	1	0	1130	CTG -> CGG	L -> R
YHR167W	A -> G	36	111	1	0	369	CGA -> CGG
YBR044C	T -> C	36	162	1	0	465	CGA -> CGG
YBR044C	T -> C	36	130	0.992	0	359	CAG -> CGG	Q -> R
YJL083W	A -> G	35	112	1	0	1497	CGA -> CGG
YBR231C	T -> C	36	146	1	0	642	CGA -> CGG
YLR389C	T -> C	35	195	1	0	2381	CAG -> CGG	Q -> R
YHL007C	T -> C	36	119	1	0	288	CGA -> CGG
YGR197C	T -> C	37	108	1	0	32	CAG -> CGG	Q -> R
YOL113W	A -> G	36	118	1	0	681	CGA -> CGG
YGL208W	A -> C	35	98	1	0	874	AGG -> CGG
YLR440C	T -> C	35	37	1	3.2e-130	716	CAG -> CGG	Q -> R
YJR090C	T -> C	36	107	1	0	1254	CGA -> CGG
YJR127C	T -> C	35	135	1	0	3635	CAG -> CGG	Q -> R
YPL208W	A -> G	36	112	1	0	1568	CAG -> CGG	Q -> R
YBR192W	A -> C	36	103	1	0	781	AGG -> CGG
YFL047W	A -> G	36	70	1	1e-245	1820	CAG -> CGG	Q -> R
YER162C	T -> C	35	159	1	0	1131	CGA -> CGG
YPL022W	A -> G	36	114	1	0	1158	CGA -> CGG
YPL064C	A -> C	34	109	1	0	423	CGT -> CGG
YFL050C	T -> G	35	156	0.994	0	1108	AGG -> CGG
YDR243C	A -> G	37	167	0.994	0	358	TGG -> CGG	W -> R
YOL088C	T -> C	36	88	0.977	2.4e-298	690	CGA -> CGG
YAR031W	A -> G	36	61	1	3.2e-214	587	CAG -> CGG	Q -> R
YEL055C	T -> G	37	162	1	0	2497	AGG -> CGG
YOR109W	C -> G	30	40	1	1e-120	2882	CCG -> CGG	P -> R
YJL117W	A -> G	36	60	1	1e-216	858	CGA -> CGG
YNL149C	T -> C	37	160	1	0	177	CGA -> CGG
YBL005W	A -> G	36	102	1	0	167	CAG -> CGG	Q -> R
YDL127W	A -> G	35	123	1	0	750	CGA -> CGG
YDR251W	A -> G	34	151	1	0	1667	CAG -> CGG	Q -> R
YDR251W	A -> G	35	85	1	3.2e-298	2309	CAG -> CGG	Q -> R
YJL039C	T -> C	35	126	1	0	1215	CGA -> CGG
YER105C	T -> G	35	159	1	0	3157	AGG -> CGG
YKR082W	A -> G	36	106	0.981	0	3176	CAG -> CGG	Q -> R
YFL003C	T -> C	36	146	1	0	573	CGA -> CGG
YGL236C	T -> G	37	176	1	0	976	AGG -> CGG
YGL257C	T -> C	35	106	1	0	1274	CAG -> CGG	Q -> R
YIR025W	A -> G	36	122	1	0	102	CGA -> CGG
YKR095W	A -> G	36	129	1	0	4863	CGA -> CGG
YLR069C	A -> G	38	68	1	2.5e-252	22	TGG -> CGG	W -> R
YBR142W	A -> G	37	121	1	0	716	CAG -> CGG	Q -> R
YBR204C	T -> C	35	115	1	0	635	CAG -> CGG	Q -> R
YKL168C	T -> C	36	112	1	0	732	CGA -> CGG
YKL168C	T -> C	35	187	1	0	236	CAG -> CGG	Q -> R
YLR309C	T -> G	37	98	1	0	2224	AGG -> CGG
YJL216C	A -> C	37	201	1	0	1248	CGT -> CGG
YPL216W	A -> G	38	35	1	3.2e-130	3279	CGA -> CGG
YPL041C	G -> C	35	152	0.98	0	258	CGC -> CGG
YPL039W	A -> G	35	145	1	0	546	CGA -> CGG
YOR389W	A -> G	34	36	1	4e-123	231	CGA -> CGG
YNL018C	A -> G	35	203	1	0	1801	TGG -> CGG	W -> R
YBL111C	T -> C	33	9	1	1.6e-29	1064	CAG -> CGG	Q -> R
YHR218W	T -> C	33	9	1	1.6e-29	872	CAG -> CGG	Q -> R
YBL111C	A -> G	37	283	1	0	1789	TGG -> CGG	W -> R
YHR218W	A -> G	37	283	1	0	1597	TGG -> CGG	W -> R
YJL206C	T -> C	36	104	0.99	0	168	CGA -> CGG
YJL181W	T -> G	36	94	1	0	342	CGT -> CGG
YEL057C	T -> C	37	92	1	0	20	CAG -> CGG	Q -> R
YBR225W	T -> G	35	200	1	0	1521	CGT -> CGG
YDR506C	A -> G	37	182	1	0	1021	TGG -> CGG	W -> R
YKL220C	T -> C	36	145	1	0	1965	CGA -> CGG
YBR008C	T -> C	35	115	1	0	86	CAG -> CGG	Q -> R
YAR050W	T -> C	35	62	0.968	1e-210	2473	TGG -> CGG	W -> R
YAR050W	T -> C	35	85	0.988	6.9e-285	2515	TGG -> CGG	W -> R
YAR050W	T -> C	36	128	1	0	2608	TGG -> CGG	W -> R
YAR050W	T -> C	35	124	1	0	2659	TGG -> CGG	W -> R
YAR050W	T -> C	34	53	0.962	1e-168	2920	TGG -> CGG	W -> R
YAR050W	T -> C	33	70	0.943	1.9e-208	3013	TGG -> CGG	W -> R
YAR050W	T -> C	36	99	0.99	0	3148	TGG -> CGG	W -> R
YIL131C	T -> C	34	129	1	0	677	CAG -> CGG	Q -> R
YLR372W	A -> G	36	67	1	3.2e-235	44	CAG -> CGG	Q -> R
YNL136W	A -> G	33	195	1	0	842	CAG -> CGG	Q -> R
YML080W	A -> G	36	112	1	0	842	CAG -> CGG	Q -> R
YDR403W	AA -> GG	35	79	1	2.5e-269	467	CAA -> CGG	Q -> R
YNR043W	A -> C	37	162	1	0	67	AGG -> CGG
YIL049W	A -> G	35	76	1	4e-259	174	CGA -> CGG
YOR042W	A -> G	35	190	1	0	495	CGA -> CGG
YHL048W	A -> G	36	122	1	0	669	CGA -> CGG
YBR302C; YML132W	A -> G	37	119	1	0	669	CGA -> CGG
YBR302C; YML132W	T -> C	37	59	1	5e-219	1060	TGG -> CGG	W -> R
YBR302C; YML132W	A -> G	37	31	1	2.5e-112	1060	TGG -> CGG	W -> R
YNL051W	A -> G	35	95	1	0	875	CAG -> CGG	Q -> R
YER157W	A -> G	36	124	1	0	266	CAG -> CGG	Q -> R
YOR349W	C -> G	36	144	1	0	2568	CGC -> CGG
YIL142W	A -> G	35	150	1	0	375	CGA -> CGG
YKL011C	T -> G	37	100	1	0	574	AGG -> CGG
YML042W	A -> G	35	101	1	0	372	CGA -> CGG
YML042W	A -> G	35	144	1	0	1184	CAG -> CGG	Q -> R
YBR139W	AA -> GG	36	181	1	0	680	CAA -> CGG	Q -> R
YKL092C	T -> C	36	57	1	6.3e-206	360	CGA -> CGG
YDL080C	T -> C	37	116	1	0	222	CGA -> CGG
YFL007W	A -> G	37	92	1	0	296	CAG -> CGG	Q -> R
YBR270C	G -> C	35	119	1	0	252	CGC -> CGG
YLR189C	T -> C	36	124	1	0	593	CAG -> CGG	Q -> R
YCR068W	A -> G	35	217	0.995	0	1349	CAG -> CGG	Q -> R
YDL197C	T -> C	36	186	1	0	158	CAG -> CGG	Q -> R
YMR157C	T -> C	36	178	1	0	42	CGA -> CGG
YBR132C	T -> C	37	97	1	0	945	CGA -> CGG

## Sheet: Read me
Table EV2: Instances of differential CGG codon utilization between BY and RM
Locus	Gene locus
Difference	BY nucleotide -> RM nucleotide
Average Quality	Quality of the sequencing reads covering the variant position
Coverage	Number of reads mapping to the variant position
Variant Frequency	Proportion of the mapping reads having the variant
Variant P-Value	Composite P value computed by the analysis software.
CDS Position	Affected nucleotide position within the CDS
Codon Difference (BY -> RM)	BY codon -> RM codon
Amino Acid difference in progenitor strains	BY amino acid -> RM amino acid
