# Supplementary material for: Evolutionary rescue by compensatory mutations is constrained by genomic and environmental backgrounds
Source: Mol Syst Biol. 2015 Oct 12;11(10):832. doi: 10.15252/msb.20156444 (PMC4631203; doi:10.15252/msb.20156444)
Supplement: Supplementary file 4 — Table EV3 [file msb0011-0832-sd4.xlsx]

## Sheet: Table EV3
Strain name	Strain ID	Genetic background	Genotype	Reference	Primers for strain construction	Primers for strain confirmation
AKD0057	AKD0057	RM	MATa leu2Δ0 ura3Δ0 ho::loxp amn1-A1103T	The progenitor of AKD0057 was obtained from: Yvert, G., et al., Trans-acting regulatory variation in Saccharomyces cerevisiae and the role of transcription factors. Nat Genet, 2003. 35(1): p. 57-64.
WT RM diploid	MF0002	RM	MATa/α ho::URA/ho::loxp leu2Δ0/leu2Δ0 ura3Δ0/ura3Δ0 amn1-A1103T/amn1-A1103T	This study
RM LAS17/las17Δ	MF0003	RM	MATa/α ho::URA/ho::loxp leu2Δ0/leu2Δ0 ura3Δ0/ura3Δ0 amn1-A1103T/amn1-A1103T las17::KANMX/LAS17	This study
RM LAS17/las17-41	MF0004	RM	MATa/α ho::URA/ho::loxp leu2Δ0/leu2Δ0 ura3Δ0/ura3Δ0 amn1-A1103T/amn1-A1103T las17-41-KANMX/LAS17	This study
WT BY diploid	MG009	BY	MATa/α his3Δ1/his3Δ1 leu2Δ0/leu2Δ0 LYS2/lys2Δ0 met15Δ0/MET15 ura3Δ0/ura3Δ0	This study
BY LAS17/las17-41	MF0001	BY	MATa/α his3Δ1/his3Δ1 leu2Δ0/leu2Δ0 LYS2/lys2Δ0 met15Δ0/MET15 ura3Δ0/ura3Δ0 las17-41-KANMX/LAS17	This study
BY LAS17/las17Δ	VH001	BY	MATa/α his3Δ1/his3Δ1 leu2Δ0/leu2Δ0 LYS2/lys2Δ0 met15Δ0/MET15 ura3Δ0/ura3Δ0 las17::KANMX/LAS17	Yeast knock-out essential gene collection (YSC1057) record 22437
RM las17-41	RM las17-41	RM	MATa leu2Δ0 ura3Δ0 ho::loxp amn1-A1103T las17-41-KANMX	This study
BY las17-41	BY las17-41	BY	MATa his3Δ1 leu2Δ0 met15Δ0 ura3Δ0 las17-41-KANMX	Li, Z., et al., Systematic exploration of essential yeast gene function with temperature-sensitive mutants. Nat Biotechnol, 2011. 29(4): p. 361-7.
BY las17Δ	VH002	BY	From dissected spore of BY LAS17/las17Δ, MATα his3Δ1 leu2Δ0 lys2Δ0 met15Δ0 ura3Δ0 las17::KANMX	This study
BY las17-41 cnb1D	IGA47	BY	MATa his3Δ1 leu2Δ0 met15Δ0 ura3Δ0 las17-41-KANMX cnb1D	This study	gtgatcagaatccatagaagcatttttatttcttaaaatgCAGCTGAAGCTTCGTACGC; aytggcataccataaatgaatgaagtgtcccctagtcttaGCATAGGCCACTAGTGGATCTG	CAATGAGTTGATGAATCTCGG; ATAAGGAACCTTTTACGTGGGATAC
BY las17-41 cmk2D	IGA48	BY	MATa his3Δ1 leu2Δ0 met15Δ0 ura3Δ0 las17-41-KANMX cmk2Δ	This study	TTCTATCACATCGCCAATATAAATATAGACACCAAAAATGCAGCTGAAGCTTCGTACGC; ATATACGAATTTATGTACACGAATTCAAGTCCGTAATTTAGCATAGGCCACTAGTGGATC	CAATGAGTTGATGAATCTCGG; GCCATGAAGTGTAGCTGCTG
BY las17-41 abp1D	IGA49	BY	MATa his3Δ1 leu2Δ0 met15Δ0 ura3Δ0 las17-41-KANMX abp1Δ	This study	accgcacgtatatayacgcacacacctatcaatcacaatgCAGCTGAAGCTTCGTACGC; taagaataatataatagcatgacgctgacgtgtgattctaGCATAGGCCACTAGTGGATCTG	CAATGAGTTGATGAATCTCGG; ACTGAAAGGGAAGGCTCGTG
BY las17-41 bsp1D	IGA50	BY	MATa his3Δ1 leu2Δ0 met15Δ0 ura3Δ0 las17-41-KANMX bsp1D	This study	taaccagcttttcctagcttttcgaagtttcggaagtatgCAGCTGAAGCTTCGTACGC; tacatacatgtgtaaaatacggaggtctactctgtagttaGCATAGGCCACTAGTGGATCTG	TGGTATACCTCGTGTTTTTCGTATT; CGGTAAGCCGTGTCGTCAAG
BY las17-41 twf1D	IGA51	BY	MATa his3Δ1 leu2Δ0 met15Δ0 ura3Δ0 las17-41-KANMX twf1D	This study	attgaataagaaggaactctgtatctcaacacatcacatgCAGCTGAAGCTTCGTACGC; attgttggtcacacatatatagatgccatttctatctctaGCATAGGCCACTAGTGGATCTG	TGCCAGACGTTATCAGCTGG; CGGTAAGCCGTGTCGTCAAG
BY las17-41 cap1D	IGA52	BY	MATa his3Δ1 leu2Δ0 met15Δ0 ura3Δ0 las17-41-KANMX cap1D	This study	agaccgttaatccaacggatcataagagcgacagaaaatgCAGCTGAAGCTTCGTACGC; aaataggaagagaatggaataaggcaggcatgaaatttcaGCATAGGCCACTAGTGGATCTG	ATAGCCGGGTTATGATCCCC; CGGTAAGCCGTGTCGTCAAG
BY las17-41 cap2D	IGA53	BY	MATa his3Δ1 leu2Δ0 met15Δ0 ura3Δ0 las17-41-KANMX cap2D	This study	tacaaaaactctctccaactctacaatcaccaccgtaatgCAGCTGAAGCTTCGTACGC; tatttatatgatataccagcgatacatgtaaatatttctaGCATAGGCCACTAGTGGATCTG	ACGTTTACTGGGTCCTGCAG; CGGTAAGCCGTGTCGTCAAG
BY las17-41 cmk1D	IGA54	BY	MATa his3Δ1 leu2Δ0 met15Δ0 ura3Δ0 las17-41-KANMX cmk1D	This study	ATTGGAAGACACCAGAAAAAATAACGAGTCAATTACTATGCAGCTGAAGCTTCGTACGC; GATTTATTCGCCAGTGTGGTAAAACGGCATACTGTTATCAGCATAGGCCACTAGTGGATCTG	ATAAGGAACCTTTTACGTGGGATAC; CGGTAAGCCGTGTCGTCAAG
RM las17-41 cnb1Δ	IGA55	RM	MATa his3Δ1 leu2Δ0 met15Δ0 ura3Δ0 las17-41-KANMX cnb1D	This study	gtgatcagaatccatagaagcatttttatttcttaaaatgCAGCTGAAGCTTCGTACGC; aytggcataccataaatgaatgaagtgtcccctagtcttaGCATAGGCCACTAGTGGATCTG	CAATGAGTTGATGAATCTCGG; ATAAGGAACCTTTTACGTGGGATAC
RM las17-41 cmk2Δ	IGA56	RM	MATa his3Δ1 leu2Δ0 met15Δ0 ura3Δ0 las17-41-KANMX cmk2Δ	This study	TTCTATCACATCGCCAATATAAATATAGACACCAAAAATGCAGCTGAAGCTTCGTACGC; ATATACGAATTTATGTACACGAATTCAAGTCCGTAATTTAGCATAGGCCACTAGTGGATC	CAATGAGTTGATGAATCTCGG; GCCATGAAGTGTAGCTGCTG
RM las17-41 abp1Δ	IGA57	RM	MATa his3Δ1 leu2Δ0 met15Δ0 ura3Δ0 las17-41-KANMX abp1Δ	This study	accgcacgtatatayacgcacacacctatcaatcacaatgCAGCTGAAGCTTCGTACGC; taagaataatataatagcatgacgctgacgtgtgattctaGCATAGGCCACTAGTGGATCTG	CAATGAGTTGATGAATCTCGG; ACTGAAAGGGAAGGCTCGTG
RM las17-41 bsp1Δ	IGA58	RM	MATa his3Δ1 leu2Δ0 met15Δ0 ura3Δ0 las17-41-KANMX bsp1D	This study	taaccagcttttcctagcttttcgaagtttcggaagtatgCAGCTGAAGCTTCGTACGC; tacatacatgtgtaaaatacggaggtctactctgtagttaGCATAGGCCACTAGTGGATCTG	TGGTATACCTCGTGTTTTTCGTATT; CGGTAAGCCGTGTCGTCAAG
RM las17-41 twf1Δ	IGA59	RM	MATa his3Δ1 leu2Δ0 met15Δ0 ura3Δ0 las17-41-KANMX twf1D	This study	attgaataagaaggaactctgtatctcaacacatcacatgCAGCTGAAGCTTCGTACGC; attgttggtcacacatatatagatgccatttctatctctaGCATAGGCCACTAGTGGATCTG	TGCCAGACGTTATCAGCTGG; CGGTAAGCCGTGTCGTCAAG
RM las17-41 cap1Δ	IGA60	RM	MATa his3Δ1 leu2Δ0 met15Δ0 ura3Δ0 las17-41-KANMX cap1D	This study	agaccgttaatccaacggatcataagagcgacagaaaatgCAGCTGAAGCTTCGTACGC; aaataggaagagaatggaataaggcaggcatgaaatttcaGCATAGGCCACTAGTGGATCTG	ATAGCCGGGTTATGATCCCC; CGGTAAGCCGTGTCGTCAAG
RM las17-41 cap2Δ	IGA61	RM	MATa his3Δ1 leu2Δ0 met15Δ0 ura3Δ0 las17-41-KANMX cap2D	This study	tacaaaaactctctccaactctacaatcaccaccgtaatgCAGCTGAAGCTTCGTACGC; tatttatatgatataccagcgatacatgtaaatatttctaGCATAGGCCACTAGTGGATCTG	ACGTTTACTGGGTCCTGCAG; CGGTAAGCCGTGTCGTCAAG
RM las17-41 cmk1Δ	IGA62	RM	MATa his3Δ1 leu2Δ0 met15Δ0 ura3Δ0 las17-41-KANMX cmk1D	This study	ATTGGAAGACACCAGAAAAAATAACGAGTCAATTACTATGCAGCTGAAGCTTCGTACGC; GATTTATTCGCCAGTGTGGTAAAACGGCATACTGTTATCAGCATAGGCCACTAGTGGATCTG	ATAAGGAACCTTTTACGTGGGATAC; CGGTAAGCCGTGTCGTCAAG

## Sheet: Read me
Table EV2: List of strains used in this study, their genotype and associated primers for construction and confirmation
