# Supplementary material for: Evolutionary rescue by compensatory mutations is constrained by genomic and environmental backgrounds
Source: Mol Syst Biol. 2015 Oct 12;11(10):832. doi: 10.15252/msb.20156444 (PMC4631203; doi:10.15252/msb.20156444)
Supplement: Supplementary file 5 — Table EV4 [file msb0011-0832-sd5.xlsx]

## Sheet: Data
Mutant #	Genetic background	Evolution sugar	fluctuation assay experiment	Locus	Gene	Change	CDS position	Amino acid change	CDS codon number	Average quality	Coverage	Variant frequency	Variant P value	Mutation type	Confirmation	Confirmation primers
117	BY	glucose	0	YDL149W	ATG9	G -> T	745	G -> C	249	36	25	1	1e-90	Substitution	Capillary sequencing	TTATATTGGATGATGTACACGACAC; AGGACGGTAAACGACCTTTGT
121	BY	glucose	0	YNL271C	BNI1	AT -> TA	4714	I -> Y	1572	35	53	1	1.3e-175	Substitution	Capillary sequencing	CGATTTACAGAGGGCTGACCA; AGTTCCGGGTAGTCACATGG
583	BY	glucose	4	YLR060W	FRS1	C -> T	619	P -> S	207	39	11	1	1.6e-42	Substitution	Untested
596	BY	glucose	4	YDL115C	IWR1	A -> C	936	D -> E	312	37	9	1	4e-33	Substitution	Untested
729	RM	glucose	1	YIR033W	MGA2	G -> C	910	H -> D	304	37	7	1	1.3e-26	Substitution	Capillary sequencing	TTAAAGTGAACGCAGCGCAG; TTCCGTTAGCTGCCTTCTGG
668	BY	glucose	4	YPL226W	NEW1	C -> T	1733	S -> F	578	39	12	1	2.5e-46	Substitution	Untested
838	BY	galactose	3	YGR010W	NMA2	(C)2 -> (C)3	33		11	27	3	1	7.9e-09	Frame Shift	Untested
906	RM	galactose	2	YHL023C	NPR3	C -> T	326	R -> K	109	38	61	1	1.6e-232	Substitution	Untested
873	RM	galactose	3	YER185W	PUG1	(T)9 -> (T)10	598		200	36	3	1	3.2e-11	Frame Shift	Untested
905	RM	galactose	2	YCR057C	PWP2	C -> G	1360	D -> H	454	37	42	1	4e-156	Substitution	Capillary sequencing	TACCACCAGCCACAATAGCC; TATCTTGAAGCAGCAGGGCC
882	RM	galactose	2	YOR341W	RPA190	T -> C	3665	L -> S	1222	39	10	1	1e-38	Substitution	Capillary sequencing	TGCAGATGGTACGTTAGTGC; GAACGAGCTGCATTTCCACC
582	BY	glucose	3	YHR064C	SSZ1	G -> A	815	T -> I	272	39	19	1	6.3e-73	Substitution	Capillary sequencing	TGGAATTCGCCCTTAGCACC; GTTGTTGCTGACTTCGGTGG
873	RM	galactose	3	YBR123C	TFC1	T -> A	377		126	41	2	1	6.3e-09	Truncation	Untested
874	RM	galactose	3	YJL197W	UBP12	G -> T	1142	C -> F	381	38	3	1	4e-12	Substitution	Untested

## Sheet: Read me
Table EV4: Non-synonymous hitchhiker mutations identified in compensatory mutant strains. These mutations were considered hitchhiker mutations because they were found in strains were a more likely rescue mutation was found. Mutations affecting the same gene or the same protein complex in more than one mutant were identified as the most likely compensatory mutation.
