# Supplementary material for: Evolutionary rescue by compensatory mutations is constrained by genomic and environmental backgrounds
Source: Mol Syst Biol. 2015 Oct 12;11(10):832. doi: 10.15252/msb.20156444 (PMC4631203; doi:10.15252/msb.20156444)
Supplement: Supplementary file 6 — Table EV5 [file msb0011-0832-sd6.xlsx]

## Sheet: Table EV5
Plasmid name	Allele (gene-strain)	Allele mutation	Primers for Gibson cloning into pRS316
pMF09	act1-583	C17S	gcgaattggagctccaCGGCGTGAAGATGTGGCT; agggaacaaaagctggTGGTTTAAAAATAGAAATAGAGAGAGAGGTAC
pMF10	act1-753	P367S
pVH03	act1-78	P332F
pMF11	act1-795	V96F
pMF12	act1-886	P264L
pMF13	act1-893	I122S
pMF14	act1-895	W356L
pMF15	act1-BY
pVH04	act1-RM
pIGA01	arc40-873	N352K	gcgaattggagctccaGCTGCCAGTACCAAAAAAAG; agggaacaaaagctggTTAAATTGTATAAATGACGATCTTACC
pIGA02	arc40-BY
pIGA03	arc40-RM
pMF16	arp2-905	T189S	gcgaattggagctccaCTGTAGGGGATCTCTTCG; agggaacaaaagctggCTATCTTGGACCAAATTTAGTC
pIGA04	arp2-BY
pIGA05	arp2-RM
pIGA06	arp3-900	A165V	gcgaattggagctccaTAGAGTAAATAAGGACAATTCTCTG; agggaacaaaagctggTCAAACCATGTTGAAAAGG
pIGA07	arp3-BY
pIGA08	arp3-RM
pMF17	cap1-596	P243L	gcgaattggagctccaAGGCATGACGGTAACTTATC; agggaacaaaagctggTCATTTGCCTTCTGCCGC
pMF18	cap1-788	14-32Δ
pMF19	cap1-820	E188G
pMF20	cap1-846	A133P
pMF21	cap1-BY
pMF22	cap1-RM
pRSLAS17	las17-BY		tagggcgaattggagctccaCGTCTCCATCGTTTAGCTTG; ctaaagggaacaaaagctggGAATTAGCACTCCTTCCTC

## Sheet: Read me
Table EV5: Plasmids used in this study and the primers used for construction.
