# Supplementary material for: Evolutionary rescue by compensatory mutations is constrained by genomic and environmental backgrounds
Source: Mol Syst Biol. 2015 Oct 12;11(10):832. doi: 10.15252/msb.20156444 (PMC4631203; doi:10.15252/msb.20156444)
Supplement: Supplementary file 8 — Source Data for Figure 5 [file msb0011-0832-sd8.zip]

Archive with 1 entries (1 files):
- Cytoscape_File_for_Figure_5.cys
